# Supplementary material for: Genes regulated by DNA methylation are involved in distinct phenotypes during melanoma progression and are prognostic factors for patients
Source: Mol Oncol. 2022 Feb 4;16(9):1913–30. doi: 10.1002/1878-0261.13185 (PMC9067153; doi:10.1002/1878-0261.13185)
Supplement: Supplementary file 4 — Table S2. List of genes with both gene body and promoter differently methylated. [file MOL2-16-1913-s004.xlsx]

## Sheet: Plan1
Ensembl Gene ID	Gene Symbol	Comparison	Expression
ENSMUSG00000000938	Hoxa10	melan-a vs 4C11+	Upregulated
ENSMUSG00000001985	Grik3	melan-a vs 4C11-	Downregulated
ENSMUSG00000001985	Grik3	melan-a vs 4C	Downregulated
ENSMUSG00000002688	Prkd1	melan-a vs 4C11-	Downregulated
ENSMUSG00000002688	Prkd1	melan-a vs 4C	Downregulated
ENSMUSG00000003271	Sult2b1	4C11- vs 4C11+	Downregulated
ENSMUSG00000003585	Sec14l2	4C11- vs 4C11+	Upregulated
ENSMUSG00000004098	Col5a3	4C vs 4C11+	Upregulated
ENSMUSG00000006445	Epha2	4C11- vs 4C11+	Downregulated
ENSMUSG00000006445	Epha2	4C vs 4C11+	Downregulated
ENSMUSG00000006731	B4galnt1	4C11- vs 4C11+	Downregulated
ENSMUSG00000007805	Twist2	4C vs 4C11+	Downregulated
ENSMUSG00000010064	Slc38a3	4C vs 4C11+	Downregulated
ENSMUSG00000010064	Slc38a3	4C11- vs 4C11+	Downregulated
ENSMUSG00000010080	Epn3	4C11- vs 4C11+	Downregulated
ENSMUSG00000011256	Adam19	4C11- vs 4C11+	Upregulated
ENSMUSG00000011256	Adam19	4C vs 4C11+	Upregulated
ENSMUSG00000013418	B4galnt2	4C11- vs 4C11+	Downregulated
ENSMUSG00000014602	Kif1a	4C vs 4C11+	Downregulated
ENSMUSG00000014773	Dll1	4C vs 4C11+	Downregulated
ENSMUSG00000015085	Entpd2	4C vs 4C11+	Upregulated
ENSMUSG00000015599	Ttbk1	4C11- vs 4C11+	Upregulated
ENSMUSG00000015709	Arnt2	4C11- vs 4C11+	Upregulated
ENSMUSG00000015957	Wnt11	4C11- vs 4C11+	Downregulated
ENSMUSG00000015957	Wnt11	4C vs 4C11+	Downregulated
ENSMUSG00000020086	H2afy2	4C vs 4C11+	Downregulated
ENSMUSG00000020218	Wif1	4C11- vs 4C11+	Downregulated
ENSMUSG00000020241	Col6a2	4C vs 4C11+	Downregulated
ENSMUSG00000020241	Col6a2	4C11- vs 4C11+	Downregulated
ENSMUSG00000020654	Adcy3	4C11- vs 4C11+	Upregulated
ENSMUSG00000020682	Mmp28	4C vs 4C11+	Downregulated
ENSMUSG00000020865	Abcc3	4C11- vs 4C11+	Downregulated
ENSMUSG00000020865	Abcc3	4C vs 4C11+	Downregulated
ENSMUSG00000021108	Prkch	4C vs 4C11+	Downregulated
ENSMUSG00000021175	Cdca7l	4C11- vs 4C11+	Upregulated
ENSMUSG00000021508	Cxcl14	4C vs 4C11+	Downregulated
ENSMUSG00000021725	Parp8	4C vs 4C11+	Upregulated
ENSMUSG00000021779	Thrb	melan-a vs 4C11+	Downregulated
ENSMUSG00000021895	Arhgef3	4C11- vs 4C11+	Downregulated
ENSMUSG00000021895	Arhgef3	4C vs 4C11+	Downregulated
ENSMUSG00000022012	Enox1	4C11- vs 4C11+	Upregulated
ENSMUSG00000022012	Enox1	melan-a vs 4C11-	Downregulated
ENSMUSG00000022261	Sdc2	4C11- vs 4C11+	Upregulated
ENSMUSG00000022261	Sdc2	4C vs 4C11+	Upregulated
ENSMUSG00000022382	Wnt7b	4C vs 4C11+	Downregulated
ENSMUSG00000022382	Wnt7b	4C11- vs 4C11+	Downregulated
ENSMUSG00000022485	Hoxc5	4C11- vs 4C11+	Downregulated
ENSMUSG00000022629	Kif21a	melan-a vs 4C	Downregulated
ENSMUSG00000022848	Dirc2	4C11- vs 4C11+	Upregulated
ENSMUSG00000023411	Nfatc4	melan-a vs 4C	Upregulated
ENSMUSG00000024008	Cpne5	4C11- vs 4C11+	Downregulated
ENSMUSG00000024065	Ehd3	4C11- vs 4C11+	Upregulated
ENSMUSG00000024065	Ehd3	4C vs 4C11+	Upregulated
ENSMUSG00000024304	Cdh2	4C11- vs 4C11+	Upregulated
ENSMUSG00000024304	Cdh2	4C vs 4C11+	Upregulated
ENSMUSG00000024371	C2	4C11- vs 4C11+	Upregulated
ENSMUSG00000024371	C2	4C vs 4C11+	Upregulated
ENSMUSG00000024548	Setbp1	4C11- vs 4C11+	Downregulated
ENSMUSG00000024867	Pip5k1b	4C vs 4C11+	Upregulated
ENSMUSG00000025089	Gfra1	4C vs 4C11+	Downregulated
ENSMUSG00000025375	Aatk	4C vs 4C11+	Upregulated
ENSMUSG00000025582	Nptx1	4C vs 4C11+	Upregulated
ENSMUSG00000025889	Snca	4C11- vs 4C11+	Upregulated
ENSMUSG00000025920	Stau2	melan-a vs 4C11-	Downregulated
ENSMUSG00000026259	Ngef	melan-a vs 4C	Upregulated
ENSMUSG00000026483	Fam129a	4C vs 4C11+	Upregulated
ENSMUSG00000026655	Fam107b	melan-a vs 4C11+	Downregulated
ENSMUSG00000026833	Olfm1	4C vs 4C11+	Downregulated
ENSMUSG00000026833	Olfm1	melan-a vs 4C	Upregulated
ENSMUSG00000027070	Lrp2	melan-a vs 4C11+	Upregulated
ENSMUSG00000027204	Fbn1	4C vs 4C11+	Downregulated
ENSMUSG00000027544	Nfatc2	4C vs 4C11+	Upregulated
ENSMUSG00000027684	Mecom	4C11- vs 4C11+	Upregulated
ENSMUSG00000027692	Tnik	4C vs 4C11+	Upregulated
ENSMUSG00000027692	Tnik	melan-a vs 4C	Downregulated
ENSMUSG00000028337	Coro2a	melan-a vs 4C11+	Downregulated
ENSMUSG00000028358	Zfp618	4C vs 4C11+	Upregulated
ENSMUSG00000028358	Zfp618	melan-a vs 4C	Downregulated
ENSMUSG00000028661	Epha8	4C vs 4C11+	Downregulated
ENSMUSG00000028661	Epha8	4C11- vs 4C11+	Downregulated
ENSMUSG00000029121	Crmp1	4C11- vs 4C11+	Upregulated
ENSMUSG00000029381	Shroom3	4C11- vs 4C11+	Downregulated
ENSMUSG00000029381	Shroom3	4C vs 4C11+	Downregulated
ENSMUSG00000030029	Lrig1	4C vs 4C11+	Downregulated
ENSMUSG00000030064	Frmd4b	4C vs 4C11+	Downregulated
ENSMUSG00000030091	Nup210	4C11- vs 4C11+	Upregulated
ENSMUSG00000030513	Pcsk6	4C vs 4C11+	Downregulated
ENSMUSG00000030513	Pcsk6	melan-a vs 4C11+	Downregulated
ENSMUSG00000030657	Xylt1	4C11- vs 4C11+	Upregulated
ENSMUSG00000030657	Xylt1	melan-a vs 4C11-	Downregulated
ENSMUSG00000031543	Ank1	melan-a vs 4C	Upregulated
ENSMUSG00000031543	Ank1	4C vs 4C11+	Downregulated
ENSMUSG00000031596	Slc7a2	4C vs 4C11+	Downregulated
ENSMUSG00000031596	Slc7a2	4C11- vs 4C11+	Downregulated
ENSMUSG00000031709	Tbc1d9	melan-a vs 4C11+	Downregulated
ENSMUSG00000031841	Cdh13	4C vs 4C11+	Upregulated
ENSMUSG00000033295	Ptprf	melan-a vs 4C11+	Downregulated
ENSMUSG00000034275	Igsf9b	melan-a vs 4C	Downregulated
ENSMUSG00000034330	Plcg2	4C vs 4C11+	Upregulated
ENSMUSG00000034685	Fam171a2	4C11- vs 4C11+	Upregulated
ENSMUSG00000034796	Cpne7	4C vs 4C11+	Downregulated
ENSMUSG00000035158	Mitf	4C vs 4C11+	Upregulated
ENSMUSG00000035305	Ror1	4C11- vs 4C11+	Downregulated
ENSMUSG00000035305	Ror1	melan-a vs 4C11+	Downregulated
ENSMUSG00000035305	Ror1	4C vs 4C11+	Downregulated
ENSMUSG00000036611	Eepd1	4C11- vs 4C11+	Downregulated
ENSMUSG00000037206	Islr	melan-a vs 4C	Upregulated
ENSMUSG00000037386	Rims2	melan-a vs 4C11+	Upregulated
ENSMUSG00000037509	Arhgef4	4C11- vs 4C11+	Upregulated
ENSMUSG00000037509	Arhgef4	melan-a vs 4C11+	Upregulated
ENSMUSG00000037509	Arhgef4	4C vs 4C11+	Upregulated
ENSMUSG00000037940	Inpp4b	4C11- vs 4C11+	Upregulated
ENSMUSG00000038068	Rnf144b	4C11- vs 4C11+	Downregulated
ENSMUSG00000038602	Slc35f1	4C11- vs 4C11+	Upregulated
ENSMUSG00000038608	Dock10	4C vs 4C11+	Upregulated
ENSMUSG00000038665	Dgki	melan-a vs 4C11-	Downregulated
ENSMUSG00000038765	Lmx1b	melan-a vs 4C11+	Upregulated
ENSMUSG00000038807	Rap1gap2	4C vs 4C11+	Downregulated
ENSMUSG00000038807	Rap1gap2	4C11- vs 4C11+	Downregulated
ENSMUSG00000039621	Prex1	4C11- vs 4C11+	Downregulated
ENSMUSG00000039621	Prex1	4C vs 4C11+	Downregulated
ENSMUSG00000039716	Dock3	melan-a vs 4C11-	Downregulated
ENSMUSG00000039716	Dock3	melan-a vs 4C	Downregulated
ENSMUSG00000039904	Gpr37	4C11- vs 4C11+	Upregulated
ENSMUSG00000040003	Magi2	melan-a vs 4C11-	Downregulated
ENSMUSG00000040037	Negr1	4C vs 4C11+	Upregulated
ENSMUSG00000040037	Negr1	4C11- vs 4C11+	Upregulated
ENSMUSG00000040118	Cacna2d1	melan-a vs 4C11+	Downregulated
ENSMUSG00000040447	Spns2	4C vs 4C11+	Downregulated
ENSMUSG00000042793	Lgr6	4C vs 4C11+	Downregulated
ENSMUSG00000043556	Fbxl7	4C vs 4C11+	Upregulated
ENSMUSG00000043556	Fbxl7	4C11- vs 4C11+	Upregulated
ENSMUSG00000043556	Fbxl7	melan-a vs 4C	Downregulated
ENSMUSG00000043556	Fbxl7	melan-a vs 4C11-	Downregulated
ENSMUSG00000044250	Pced1b	4C vs 4C11+	Downregulated
ENSMUSG00000045333	Zfp423	4C vs 4C11+	Upregulated
ENSMUSG00000045333	Zfp423	melan-a vs 4C11+	Upregulated
ENSMUSG00000045518	Onecut3	4C vs 4C11+	Upregulated
ENSMUSG00000048251	Rit1	4C vs 4C11+	Downregulated
ENSMUSG00000049313	Sorl1	4C11- vs 4C11+	Downregulated
ENSMUSG00000049313	Sorl1	4C vs 4C11+	Downregulated
ENSMUSG00000049866	Arl4c	4C vs 4C11+	Downregulated
ENSMUSG00000050556	Kcnb1	4C vs 4C11+	Downregulated
ENSMUSG00000050730	Arhgap42	4C vs 4C11+	Upregulated
ENSMUSG00000050730	Arhgap42	4C11- vs 4C11+	Upregulated
ENSMUSG00000050730	Arhgap42	melan-a vs 4C	Downregulated
ENSMUSG00000052105	Mtcl1	4C11- vs 4C11+	Downregulated
ENSMUSG00000052942	Glis3	4C vs 4C11+	Upregulated
ENSMUSG00000052942	Glis3	4C11- vs 4C11+	Upregulated
ENSMUSG00000053004	Hrh1	melan-a vs 4C11+	Downregulated
ENSMUSG00000054863	Fam19a5	melan-a vs 4C11-	Downregulated
ENSMUSG00000055322	Tns1	4C11- vs 4C11+	Downregulated
ENSMUSG00000055322	Tns1	4C vs 4C11+	Downregulated
ENSMUSG00000055745	Rtl6	4C vs 4C11+	Downregulated
ENSMUSG00000056602	Fry	4C vs 4C11+	Downregulated
ENSMUSG00000057766	Ankrd29	4C11- vs 4C11+	Upregulated
ENSMUSG00000058317	Ube2e2	4C11- vs 4C11+	Upregulated
ENSMUSG00000058806	Col13a1	4C11- vs 4C11+	Downregulated
ENSMUSG00000059901	Adamts14	4C vs 4C11+	Upregulated
ENSMUSG00000059901	Adamts14	melan-a vs 4C11+	Upregulated
ENSMUSG00000059901	Adamts14	4C11- vs 4C11+	Upregulated
ENSMUSG00000060275	Nrg2	melan-a vs 4C	Downregulated
ENSMUSG00000060275	Nrg2	4C vs 4C11+	Upregulated
ENSMUSG00000060402	Chst8	4C11- vs 4C11+	Downregulated
ENSMUSG00000060961	Slc4a4	4C vs 4C11+	Upregulated
ENSMUSG00000061411	Nol4l	4C11- vs 4C11+	Downregulated
ENSMUSG00000063765	Chadl	4C vs 4C11+	Upregulated
ENSMUSG00000069378	Prdm6	4C vs 4C11+	Downregulated
ENSMUSG00000070867	Trabd2b	4C11- vs 4C11+	Downregulated
ENSMUSG00000074622	Mafb	melan-a vs 4C	Upregulated
ENSMUSG00000075394	Hoxc4	4C vs 4C11+	Downregulated
ENSMUSG00000078670	Fam174b	4C11- vs 4C11+	Upregulated
ENSMUSG00000079259	Trim71	melan-a vs 4C11+	Upregulated
ENSMUSG00000079481	Nhsl2	4C11- vs 4C11+	Downregulated
ENSMUSG00000095105	Edaradd	4C11- vs 4C11+	Upregulated
