# Supplementary material for: Genes regulated by DNA methylation are involved in distinct phenotypes during melanoma progression and are prognostic factors for patients
Source: Mol Oncol. 2022 Feb 4;16(9):1913–30. doi: 10.1002/1878-0261.13185 (PMC9067153; doi:10.1002/1878-0261.13185)
Supplement: Supplementary file 5 — Table S3. List of genes of each signature. [file MOL2-16-1913-s001.xlsx]

## Sheet: Plan1
Ensembl gene ID	Gene symbol	Methylation	Region	Expression	Signature
ENSMUSG00000017412	Cacnb4	Hypermethylated	Promoter	Downregulated	Malignancy
ENSMUSG00000031709	Tbc1d9	Hypermethylated	Promoter	Downregulated	Malignancy
ENSMUSG00000000876	Pxmp4	Hypomethylated	Promoter	Upregulated	Malignancy
ENSMUSG00000000938	Hoxa10	Hypomethylated	Promoter	Upregulated	Malignancy
ENSMUSG00000001555	Fkbp10	Hypomethylated	Promoter	Upregulated	Malignancy
ENSMUSG00000017639	Rab11fip4	Hypomethylated	Promoter	Upregulated	Malignancy
ENSMUSG00000018566	Slc2a4	Hypomethylated	Promoter	Upregulated	Malignancy
ENSMUSG00000020387	Jade2	Hypomethylated	Promoter	Upregulated	Malignancy
ENSMUSG00000024424	Ttc39c	Hypomethylated	Promoter	Upregulated	Malignancy
ENSMUSG00000026080	Chst10	Hypomethylated	Promoter	Upregulated	Malignancy
ENSMUSG00000026102	Inpp1	Hypomethylated	Promoter	Upregulated	Malignancy
ENSMUSG00000026211	Obsl1	Hypomethylated	Promoter	Upregulated	Malignancy
ENSMUSG00000026437	Cdk18	Hypomethylated	Promoter	Upregulated	Malignancy
ENSMUSG00000026594	Ralgps2	Hypomethylated	Promoter	Upregulated	Malignancy
ENSMUSG00000027602	Map1lc3a	Hypomethylated	Promoter	Upregulated	Malignancy
ENSMUSG00000027864	Ptgfrn	Hypomethylated	Promoter	Upregulated	Malignancy
ENSMUSG00000029468	P2rx7	Hypomethylated	Promoter	Upregulated	Malignancy
ENSMUSG00000029762	Akr1b8	Hypomethylated	Promoter	Upregulated	Malignancy
ENSMUSG00000031351	Zfp185	Hypomethylated	Promoter	Upregulated	Malignancy
ENSMUSG00000036273	Lrrk2	Hypomethylated	Promoter	Upregulated	Malignancy
ENSMUSG00000038009	Dnajc22	Hypomethylated	Promoter	Upregulated	Malignancy
ENSMUSG00000038456	Dennd2a	Hypomethylated	Promoter	Upregulated	Malignancy
ENSMUSG00000038775	Vill	Hypomethylated	Promoter	Upregulated	Malignancy
ENSMUSG00000039115	Itga9	Hypomethylated	Promoter	Upregulated	Malignancy
ENSMUSG00000039377	Hlx	Hypomethylated	Promoter	Upregulated	Malignancy
ENSMUSG00000041762	Gpr155	Hypomethylated	Promoter	Upregulated	Malignancy
ENSMUSG00000042155	Klhl23	Hypomethylated	Promoter	Upregulated	Malignancy
ENSMUSG00000043391	2510009E07Rik	Hypomethylated	Promoter	Upregulated	Malignancy
ENSMUSG00000046223	Plaur	Hypomethylated	Promoter	Upregulated	Malignancy
ENSMUSG00000053398	Phgdh	Hypomethylated	Promoter	Upregulated	Malignancy
ENSMUSG00000060224	Pyroxd2	Hypomethylated	Promoter	Upregulated	Malignancy
ENSMUSG00000062661	Ncs1	Hypomethylated	Promoter	Upregulated	Malignancy
ENSMUSG00000075028	Prdm11	Hypomethylated	Promoter	Upregulated	Malignancy
ENSMUSG00000075284	Wipf1	Hypomethylated	Promoter	Upregulated	Malignancy
ENSMUSG00000079259	Trim71	Hypomethylated	Promoter	Upregulated	Malignancy
ENSMUSG00000031618	Nr3c2	Hypomethylated	Gene body	Downregulated	Malignancy
ENSMUSG00000031709	Tbc1d9	Hypomethylated	Gene body	Downregulated	Malignancy
ENSMUSG00000034586	Hid1	Hypomethylated	Gene body	Downregulated	Malignancy
ENSMUSG00000079560	Hoxa3	Hypermethylated	Gene body	Upregulated	Malignancy
ENSMUSG00000000416	Cttnbp2	Hypermethylated	Promoter	Downregulated	EMT
ENSMUSG00000001435	Col18a1	Hypomethylated	Promoter	Upregulated	EMT
ENSMUSG00000001510	Dlx3	Hypomethylated	Promoter	Upregulated	EMT
ENSMUSG00000001555	Fkbp10	Hypomethylated	Promoter	Upregulated	EMT
ENSMUSG00000001655	Hoxc13	Hypomethylated	Promoter	Upregulated	EMT
ENSMUSG00000001656	Hoxc11	Hypomethylated	Promoter	Upregulated	EMT
ENSMUSG00000001661	Hoxc6	Hypomethylated	Promoter	Upregulated	EMT
ENSMUSG00000005148	Klf5	Hypomethylated	Promoter	Upregulated	EMT
ENSMUSG00000006205	Htra1	Hypomethylated	Promoter	Upregulated	EMT
ENSMUSG00000006931	P3h4	Hypomethylated	Promoter	Upregulated	EMT
ENSMUSG00000007805	Twist2	Hypomethylated	Promoter	Upregulated	EMT
ENSMUSG00000008136	Fhl2	Hypomethylated	Promoter	Upregulated	EMT
ENSMUSG00000008999	Bmp7	Hypomethylated	Promoter	Upregulated	EMT
ENSMUSG00000009097	Tbx1	Hypomethylated	Promoter	Upregulated	EMT
ENSMUSG00000011171	Vipr2	Hypermethylated	Promoter	Downregulated	EMT
ENSMUSG00000012428	Steap4	Hypomethylated	Promoter	Upregulated	EMT
ENSMUSG00000015354	Pcolce2	Hypomethylated	Promoter	Upregulated	EMT
ENSMUSG00000015957	Wnt11	Hypomethylated	Promoter	Upregulated	EMT
ENSMUSG00000018698	Lhx1	Hypomethylated	Promoter	Upregulated	EMT
ENSMUSG00000020086	Macroh2a2	Hypomethylated	Promoter	Upregulated	EMT
ENSMUSG00000020122	Egfr	Hypomethylated	Promoter	Upregulated	EMT
ENSMUSG00000020340	Cyfip2	Hypermethylated	Promoter	Downregulated	EMT
ENSMUSG00000020598	Nrcam	Hypermethylated	Promoter	Downregulated	EMT
ENSMUSG00000020871	Dlx4	Hypomethylated	Promoter	Upregulated	EMT
ENSMUSG00000021047	Nova1	Hypermethylated	Promoter	Downregulated	EMT
ENSMUSG00000021070	Bdkrb2	Hypomethylated	Promoter	Upregulated	EMT
ENSMUSG00000021508	Cxcl14	Hypomethylated	Promoter	Upregulated	EMT
ENSMUSG00000021559	Dapk1	Hypomethylated	Promoter	Upregulated	EMT
ENSMUSG00000021730	Hcn1	Hypermethylated	Promoter	Downregulated	EMT
ENSMUSG00000021806	Nid2	Hypomethylated	Promoter	Upregulated	EMT
ENSMUSG00000022012	Enox1	Hypermethylated	Promoter	Downregulated	EMT
ENSMUSG00000022382	Wnt7b	Hypomethylated	Promoter	Upregulated	EMT
ENSMUSG00000022484	Hoxc10	Hypomethylated	Promoter	Upregulated	EMT
ENSMUSG00000022587	Ly6e	Hypomethylated	Promoter	Upregulated	EMT
ENSMUSG00000022594	Lynx1	Hypomethylated	Promoter	Upregulated	EMT
ENSMUSG00000022602	Arc	Hypomethylated	Promoter	Upregulated	EMT
ENSMUSG00000023043	Krt18	Hypomethylated	Promoter	Upregulated	EMT
ENSMUSG00000023046	Igfbp6	Hypomethylated	Promoter	Upregulated	EMT
ENSMUSG00000023411	Nfatc4	Hypomethylated	Promoter	Upregulated	EMT
ENSMUSG00000024304	Cdh2	Hypermethylated	Promoter	Downregulated	EMT
ENSMUSG00000024565	Sall3	Hypomethylated	Promoter	Upregulated	EMT
ENSMUSG00000024598	Fbn2	Hypomethylated	Promoter	Upregulated	EMT
ENSMUSG00000024736	Tmem132a	Hypermethylated	Promoter	Downregulated	EMT
ENSMUSG00000024990	Rbp4	Hypomethylated	Promoter	Upregulated	EMT
ENSMUSG00000025215	Tlx1	Hypomethylated	Promoter	Upregulated	EMT
ENSMUSG00000025608	Podxl	Hypomethylated	Promoter	Upregulated	EMT
ENSMUSG00000025790	Slco3a1	Hypermethylated	Promoter	Downregulated	EMT
ENSMUSG00000026072	Il1r1	Hypomethylated	Promoter	Upregulated	EMT
ENSMUSG00000026278	Bok	Hypomethylated	Promoter	Upregulated	EMT
ENSMUSG00000026576	Atp1b1	Hypomethylated	Promoter	Upregulated	EMT
ENSMUSG00000026640	Plxna2	Hypomethylated	Promoter	Upregulated	EMT
ENSMUSG00000026778	Prkcq	Hypermethylated	Promoter	Downregulated	EMT
ENSMUSG00000026840	Lamc3	Hypomethylated	Promoter	Upregulated	EMT
ENSMUSG00000026890	Lhx6	Hypomethylated	Promoter	Upregulated	EMT
ENSMUSG00000027070	Lrp2	Hypomethylated	Promoter	Upregulated	EMT
ENSMUSG00000027220	Syt13	Hypomethylated	Promoter	Upregulated	EMT
ENSMUSG00000027499	Pkia	Hypermethylated	Promoter	Downregulated	EMT
ENSMUSG00000027994	Mcub	Hypomethylated	Promoter	Upregulated	EMT
ENSMUSG00000028369	Svep1	Hypomethylated	Promoter	Upregulated	EMT
ENSMUSG00000028583	Pdpn	Hypomethylated	Promoter	Upregulated	EMT
ENSMUSG00000028635	Edn2	Hypomethylated	Promoter	Upregulated	EMT
ENSMUSG00000028661	Epha8	Hypomethylated	Promoter	Upregulated	EMT
ENSMUSG00000028766	Alpl	Hypomethylated	Promoter	Upregulated	EMT
ENSMUSG00000029576	Radil	Hypomethylated	Promoter	Upregulated	EMT
ENSMUSG00000030559	Rab38	Hypermethylated	Promoter	Downregulated	EMT
ENSMUSG00000030930	Chst15	Hypomethylated	Promoter	Upregulated	EMT
ENSMUSG00000031375	Bgn	Hypomethylated	Promoter	Upregulated	EMT
ENSMUSG00000031520	Vegfc	Hypermethylated	Promoter	Downregulated	EMT
ENSMUSG00000031661	Nkd1	Hypomethylated	Promoter	Upregulated	EMT
ENSMUSG00000032024	Clmp	Hypomethylated	Promoter	Upregulated	EMT
ENSMUSG00000032085	Tagln	Hypomethylated	Promoter	Upregulated	EMT
ENSMUSG00000032420	Nt5e	Hypomethylated	Promoter	Upregulated	EMT
ENSMUSG00000034463	Scara3	Hypomethylated	Promoter	Upregulated	EMT
ENSMUSG00000034957	Cebpa	Hypomethylated	Promoter	Upregulated	EMT
ENSMUSG00000035799	Twist1	Hypomethylated	Promoter	Upregulated	EMT
ENSMUSG00000036139	Hoxc9	Hypomethylated	Promoter	Upregulated	EMT
ENSMUSG00000036957	Lrfn3	Hypomethylated	Promoter	Upregulated	EMT
ENSMUSG00000037025	Foxa2	Hypomethylated	Promoter	Upregulated	EMT
ENSMUSG00000037035	Inhbb	Hypomethylated	Promoter	Upregulated	EMT
ENSMUSG00000037060	Cavin3	Hypomethylated	Promoter	Upregulated	EMT
ENSMUSG00000037166	Ppp1r14a	Hypomethylated	Promoter	Upregulated	EMT
ENSMUSG00000037206	Islr	Hypomethylated	Promoter	Upregulated	EMT
ENSMUSG00000038068	Rnf144b	Hypomethylated	Promoter	Upregulated	EMT
ENSMUSG00000038203	Hoxa13	Hypomethylated	Promoter	Upregulated	EMT
ENSMUSG00000038210	Hoxa11	Hypomethylated	Promoter	Upregulated	EMT
ENSMUSG00000038305	Spats2l	Hypomethylated	Promoter	Upregulated	EMT
ENSMUSG00000038319	Kcnh2	Hypomethylated	Promoter	Upregulated	EMT
ENSMUSG00000038402	Foxf2	Hypomethylated	Promoter	Upregulated	EMT
ENSMUSG00000038602	Slc35f1	Hypermethylated	Promoter	Downregulated	EMT
ENSMUSG00000038665	Dgki	Hypermethylated	Promoter	Downregulated	EMT
ENSMUSG00000038668	Lpar1	Hypomethylated	Promoter	Upregulated	EMT
ENSMUSG00000039145	Camk1d	Hypomethylated	Promoter	Upregulated	EMT
ENSMUSG00000039349	C130074G19Rik	Hypomethylated	Promoter	Upregulated	EMT
ENSMUSG00000039476	Prrx2	Hypomethylated	Promoter	Upregulated	EMT
ENSMUSG00000039683	Sdk1	Hypermethylated	Promoter	Downregulated	EMT
ENSMUSG00000039716	Dock3	Hypermethylated	Promoter	Downregulated	EMT
ENSMUSG00000040003	Magi2	Hypermethylated	Promoter	Downregulated	EMT
ENSMUSG00000040605	Bace2	Hypermethylated	Promoter	Downregulated	EMT
ENSMUSG00000041741	Pde3a	Hypermethylated	Promoter	Downregulated	EMT
ENSMUSG00000042249	Grk3	Hypomethylated	Promoter	Upregulated	EMT
ENSMUSG00000042821	Snai1	Hypomethylated	Promoter	Upregulated	EMT
ENSMUSG00000043556	Fbxl7	Hypermethylated	Promoter	Downregulated	EMT
ENSMUSG00000044250	Pced1b	Hypomethylated	Promoter	Upregulated	EMT
ENSMUSG00000044345	Marveld1	Hypermethylated	Promoter	Downregulated	EMT
ENSMUSG00000047139	Cd24a	Hypomethylated	Promoter	Upregulated	EMT
ENSMUSG00000048218	Amigo2	Hypomethylated	Promoter	Upregulated	EMT
ENSMUSG00000048251	Bcl11b	Hypomethylated	Promoter	Upregulated	EMT
ENSMUSG00000048376	F2r	Hypomethylated	Promoter	Upregulated	EMT
ENSMUSG00000048402	Gli2	Hypomethylated	Promoter	Upregulated	EMT
ENSMUSG00000048583	Igf2	Hypomethylated	Promoter	Upregulated	EMT
ENSMUSG00000048960	Prex2	Hypermethylated	Promoter	Downregulated	EMT
ENSMUSG00000049866	Arl4c	Hypomethylated	Promoter	Upregulated	EMT
ENSMUSG00000050328	Hoxc12	Hypomethylated	Promoter	Upregulated	EMT
ENSMUSG00000050556	Kcnb1	Hypomethylated	Promoter	Upregulated	EMT
ENSMUSG00000050777	Tmem37	Hypomethylated	Promoter	Upregulated	EMT
ENSMUSG00000051367	Six1	Hypermethylated	Promoter	Downregulated	EMT
ENSMUSG00000052085	Dock8	Hypomethylated	Promoter	Upregulated	EMT
ENSMUSG00000055745	Rtl6	Hypomethylated	Promoter	Upregulated	EMT
ENSMUSG00000056073	Grik2	Hypermethylated	Promoter	Downregulated	EMT
ENSMUSG00000056124	B4galt6	Hypermethylated	Promoter	Downregulated	EMT
ENSMUSG00000056427	Slit3	Hypomethylated	Promoter	Upregulated	EMT
ENSMUSG00000056602	Fry	Hypomethylated	Promoter	Upregulated	EMT
ENSMUSG00000057719	Sh3rf2	Hypomethylated	Promoter	Upregulated	EMT
ENSMUSG00000060429	Sntb1	Hypermethylated	Promoter	Downregulated	EMT
ENSMUSG00000062310	Glrp1	Hypomethylated	Promoter	Upregulated	EMT
ENSMUSG00000062694	Cav3	Hypomethylated	Promoter	Upregulated	EMT
ENSMUSG00000063430	Wscd2	Hypomethylated	Promoter	Upregulated	EMT
ENSMUSG00000069170	Adgrv1	Hypomethylated	Promoter	Upregulated	EMT
ENSMUSG00000069378	Prdm6	Hypomethylated	Promoter	Upregulated	EMT
ENSMUSG00000070424	Art5	Hypomethylated	Promoter	Upregulated	EMT
ENSMUSG00000074622	Mafb	Hypomethylated	Promoter	Upregulated	EMT
ENSMUSG00000079481	Nhsl2	Hypomethylated	Promoter	Upregulated	EMT
ENSMUSG00000091387	Gcnt4	Hypomethylated	Promoter	Upregulated	EMT
ENSMUSG00000000861	Bcl11a	Hypomethylated	Gene body	Downregulated	EMT
ENSMUSG00000001119	Col6a1	Hypermethylated	Gene body	Upregulated	EMT
ENSMUSG00000001435	Col18a1	Hypermethylated	Gene body	Upregulated	EMT
ENSMUSG00000003863	Ppfia3	Hypomethylated	Gene body	Downregulated	EMT
ENSMUSG00000003949	Hlf	Hypermethylated	Gene body	Upregulated	EMT
ENSMUSG00000004347	Pde1c	Hypomethylated	Gene body	Downregulated	EMT
ENSMUSG00000008999	Bmp7	Hypermethylated	Gene body	Upregulated	EMT
ENSMUSG00000010175	Prox1	Hypomethylated	Gene body	Downregulated	EMT
ENSMUSG00000020014	Cfap54	Hypomethylated	Gene body	Downregulated	EMT
ENSMUSG00000020340	Cyfip2	Hypomethylated	Gene body	Downregulated	EMT
ENSMUSG00000020866	Cacna1g	Hypermethylated	Gene body	Upregulated	EMT
ENSMUSG00000020902	Ntn1	Hypermethylated	Gene body	Upregulated	EMT
ENSMUSG00000020961	Ston2	Hypermethylated	Gene body	Upregulated	EMT
ENSMUSG00000021175	Cdca7l	Hypomethylated	Gene body	Downregulated	EMT
ENSMUSG00000021255	Esrrb	Hypermethylated	Gene body	Upregulated	EMT
ENSMUSG00000021280	Exoc3l4	Hypermethylated	Gene body	Upregulated	EMT
ENSMUSG00000022012	Enox1	Hypomethylated	Gene body	Downregulated	EMT
ENSMUSG00000022382	Wnt7b	Hypermethylated	Gene body	Upregulated	EMT
ENSMUSG00000022629	Kif21a	Hypomethylated	Gene body	Downregulated	EMT
ENSMUSG00000022788	Fgd4	Hypomethylated	Gene body	Downregulated	EMT
ENSMUSG00000023033	Scn8a	Hypomethylated	Gene body	Downregulated	EMT
ENSMUSG00000023411	Nfatc4	Hypermethylated	Gene body	Upregulated	EMT
ENSMUSG00000024065	Ehd3	Hypomethylated	Gene body	Downregulated	EMT
ENSMUSG00000024867	Pip5k1b	Hypomethylated	Gene body	Downregulated	EMT
ENSMUSG00000025790	Slco3a1	Hypomethylated	Gene body	Downregulated	EMT
ENSMUSG00000025892	Gria4	Hypomethylated	Gene body	Downregulated	EMT
ENSMUSG00000026147	Col9a1	Hypomethylated	Gene body	Downregulated	EMT
ENSMUSG00000027684	Mecom	Hypomethylated	Gene body	Downregulated	EMT
ENSMUSG00000028661	Epha8	Hypermethylated	Gene body	Upregulated	EMT
ENSMUSG00000028782	Adgrb2	Hypermethylated	Gene body	Upregulated	EMT
ENSMUSG00000029093	Sorcs2	Hypermethylated	Gene body	Upregulated	EMT
ENSMUSG00000031709	Tbc1d9	Hypomethylated	Gene body	Downregulated	EMT
ENSMUSG00000034275	Igsf9b	Hypomethylated	Gene body	Downregulated	EMT
ENSMUSG00000037940	Inpp4b	Hypomethylated	Gene body	Downregulated	EMT
ENSMUSG00000038602	Slc35f1	Hypomethylated	Gene body	Downregulated	EMT
ENSMUSG00000038665	Dgki	Hypomethylated	Gene body	Downregulated	EMT
ENSMUSG00000038807	Rap1gap2	Hypermethylated	Gene body	Upregulated	EMT
ENSMUSG00000039683	Sdk1	Hypomethylated	Gene body	Downregulated	EMT
ENSMUSG00000039716	Dock3	Hypomethylated	Gene body	Downregulated	EMT
ENSMUSG00000040003	Magi2	Hypomethylated	Gene body	Downregulated	EMT
ENSMUSG00000041741	Pde3a	Hypomethylated	Gene body	Downregulated	EMT
ENSMUSG00000043556	Fbxl7	Hypomethylated	Gene body	Downregulated	EMT
ENSMUSG00000044250	Pced1b	Hypermethylated	Gene body	Upregulated	EMT
ENSMUSG00000048402	Gli2	Hypermethylated	Gene body	Upregulated	EMT
ENSMUSG00000050556	Kcnb1	Hypermethylated	Gene body	Upregulated	EMT
ENSMUSG00000050730	Arhgap42	Hypomethylated	Gene body	Downregulated	EMT
ENSMUSG00000051339	2900026A02Rik	Hypermethylated	Gene body	Upregulated	EMT
ENSMUSG00000054256	Msi1	Hypomethylated	Gene body	Downregulated	EMT
ENSMUSG00000056073	Grik2	Hypomethylated	Gene body	Downregulated	EMT
ENSMUSG00000056427	Slit3	Hypermethylated	Gene body	Upregulated	EMT
ENSMUSG00000060275	Nrg2	Hypomethylated	Gene body	Downregulated	EMT
ENSMUSG00000060429	Sntb1	Hypomethylated	Gene body	Downregulated	EMT
ENSMUSG00000060548	Tnfrsf19	Hypomethylated	Gene body	Downregulated	EMT
ENSMUSG00000062760	Shisal1	Hypermethylated	Gene body	Upregulated	EMT
ENSMUSG00000063430	Wscd2	Hypermethylated	Gene body	Upregulated	EMT
ENSMUSG00000074892	B3galt5	Hypomethylated	Gene body	Downregulated	EMT
ENSMUSG00000000275	Trim25	Hypermethylated	Promoter	Downregulated	Metastasis
ENSMUSG00000001507	Itga3	Hypermethylated	Promoter	Downregulated	Metastasis
ENSMUSG00000002265	Peg3	Hypermethylated	Promoter	Downregulated	Metastasis
ENSMUSG00000006445	Epha2	Hypermethylated	Promoter	Downregulated	Metastasis
ENSMUSG00000019082	Slc25a22	Hypermethylated	Promoter	Downregulated	Metastasis
ENSMUSG00000020303	Stc2	Hypermethylated	Promoter	Downregulated	Metastasis
ENSMUSG00000020674	Pxdn	Hypermethylated	Promoter	Downregulated	Metastasis
ENSMUSG00000020900	Myh10	Hypermethylated	Promoter	Downregulated	Metastasis
ENSMUSG00000021567	Nkd2	Hypermethylated	Promoter	Downregulated	Metastasis
ENSMUSG00000021944	Gata4	Hypermethylated	Promoter	Downregulated	Metastasis
ENSMUSG00000023915	Tnfrsf21	Hypermethylated	Promoter	Downregulated	Metastasis
ENSMUSG00000024598	Fbn2	Hypermethylated	Promoter	Downregulated	Metastasis
ENSMUSG00000025278	Flnb	Hypermethylated	Promoter	Downregulated	Metastasis
ENSMUSG00000025324	Atp10a	Hypermethylated	Promoter	Downregulated	Metastasis
ENSMUSG00000025584	Pde8a	Hypermethylated	Promoter	Downregulated	Metastasis
ENSMUSG00000026202	Tuba4a	Hypermethylated	Promoter	Downregulated	Metastasis
ENSMUSG00000026547	Tagln2	Hypermethylated	Promoter	Downregulated	Metastasis
ENSMUSG00000026655	Fam107b	Hypermethylated	Promoter	Downregulated	Metastasis
ENSMUSG00000026994	Galnt3	Hypermethylated	Promoter	Downregulated	Metastasis
ENSMUSG00000027985	Lef1	Hypermethylated	Promoter	Downregulated	Metastasis
ENSMUSG00000029162	Khk	Hypermethylated	Promoter	Downregulated	Metastasis
ENSMUSG00000029376	Mthfd2l	Hypermethylated	Promoter	Downregulated	Metastasis
ENSMUSG00000031451	Gas6	Hypermethylated	Promoter	Downregulated	Metastasis
ENSMUSG00000031596	Slc7a2	Hypermethylated	Promoter	Downregulated	Metastasis
ENSMUSG00000031853	Map3k21	Hypermethylated	Promoter	Downregulated	Metastasis
ENSMUSG00000032318	Isl2	Hypermethylated	Promoter	Downregulated	Metastasis
ENSMUSG00000033295	Ptprf	Hypermethylated	Promoter	Downregulated	Metastasis
ENSMUSG00000033581	Igf2bp2	Hypermethylated	Promoter	Downregulated	Metastasis
ENSMUSG00000033900	Map9	Hypermethylated	Promoter	Downregulated	Metastasis
ENSMUSG00000035067	Xkr6	Hypermethylated	Promoter	Downregulated	Metastasis
ENSMUSG00000035305	Ror1	Hypermethylated	Promoter	Downregulated	Metastasis
ENSMUSG00000036611	Eepd1	Hypermethylated	Promoter	Downregulated	Metastasis
ENSMUSG00000037892	Pcdh18	Hypermethylated	Promoter	Downregulated	Metastasis
ENSMUSG00000039616	Mocos	Hypermethylated	Promoter	Downregulated	Metastasis
ENSMUSG00000039621	Prex1	Hypermethylated	Promoter	Downregulated	Metastasis
ENSMUSG00000040118	Cacna2d1	Hypermethylated	Promoter	Downregulated	Metastasis
ENSMUSG00000040152	Thbs1	Hypermethylated	Promoter	Downregulated	Metastasis
ENSMUSG00000042812	Foxf1	Hypermethylated	Promoter	Downregulated	Metastasis
ENSMUSG00000043183	Simc1	Hypermethylated	Promoter	Downregulated	Metastasis
ENSMUSG00000045414	Dipk2a	Hypermethylated	Promoter	Downregulated	Metastasis
ENSMUSG00000046380	Jrk	Hypermethylated	Promoter	Downregulated	Metastasis
ENSMUSG00000048376	F2r	Hypermethylated	Promoter	Downregulated	Metastasis
ENSMUSG00000050335	Lgals3	Hypermethylated	Promoter	Downregulated	Metastasis
ENSMUSG00000051817	Sox12	Hypermethylated	Promoter	Downregulated	Metastasis
ENSMUSG00000052957	Gas1	Hypermethylated	Promoter	Downregulated	Metastasis
ENSMUSG00000053004	Hrh1	Hypermethylated	Promoter	Downregulated	Metastasis
ENSMUSG00000056665	Them6	Hypermethylated	Promoter	Downregulated	Metastasis
ENSMUSG00000058773	H1f5	Hypermethylated	Promoter	Downregulated	Metastasis
ENSMUSG00000061013	Mkx	Hypermethylated	Promoter	Downregulated	Metastasis
ENSMUSG00000066687	Zbtb16	Hypermethylated	Promoter	Downregulated	Metastasis
ENSMUSG00000067455	H4c11	Hypermethylated	Promoter	Downregulated	Metastasis
ENSMUSG00000078302	Foxd1	Hypermethylated	Promoter	Downregulated	Metastasis
ENSMUSG00000099583	H3c4	Hypermethylated	Promoter	Downregulated	Metastasis
ENSMUSG00000102918	Pcdhgc3	Hypermethylated	Promoter	Downregulated	Metastasis
ENSMUSG00000000120	Ngfr	Hypomethylated	Promoter	Upregulated	Metastasis
ENSMUSG00000000605	Clcn4	Hypomethylated	Promoter	Upregulated	Metastasis
ENSMUSG00000000627	Sema4f	Hypomethylated	Promoter	Upregulated	Metastasis
ENSMUSG00000000881	Dlg3	Hypomethylated	Promoter	Upregulated	Metastasis
ENSMUSG00000002504	Slc9a3r2	Hypomethylated	Promoter	Upregulated	Metastasis
ENSMUSG00000002985	Apoe	Hypomethylated	Promoter	Upregulated	Metastasis
ENSMUSG00000003585	Sec14l2	Hypomethylated	Promoter	Upregulated	Metastasis
ENSMUSG00000004098	Col5a3	Hypomethylated	Promoter	Upregulated	Metastasis
ENSMUSG00000004633	Chn2	Hypomethylated	Promoter	Upregulated	Metastasis
ENSMUSG00000011148	Adssl1	Hypomethylated	Promoter	Upregulated	Metastasis
ENSMUSG00000015112	Slc25a13	Hypomethylated	Promoter	Upregulated	Metastasis
ENSMUSG00000015189	Casd1	Hypomethylated	Promoter	Upregulated	Metastasis
ENSMUSG00000015709	Arnt2	Hypomethylated	Promoter	Upregulated	Metastasis
ENSMUSG00000017493	Igfbp4	Hypomethylated	Promoter	Upregulated	Metastasis
ENSMUSG00000018217	Pmp22	Hypomethylated	Promoter	Upregulated	Metastasis
ENSMUSG00000020654	Adcy3	Hypomethylated	Promoter	Upregulated	Metastasis
ENSMUSG00000021260	Hhipl1	Hypomethylated	Promoter	Upregulated	Metastasis
ENSMUSG00000021281	Tnfaip2	Hypomethylated	Promoter	Upregulated	Metastasis
ENSMUSG00000021550	2210016F16Rik	Hypomethylated	Promoter	Upregulated	Metastasis
ENSMUSG00000021725	Parp8	Hypomethylated	Promoter	Upregulated	Metastasis
ENSMUSG00000021728	Emb	Hypomethylated	Promoter	Upregulated	Metastasis
ENSMUSG00000022610	Mapk12	Hypomethylated	Promoter	Upregulated	Metastasis
ENSMUSG00000022816	Fstl1	Hypomethylated	Promoter	Upregulated	Metastasis
ENSMUSG00000023191	P3h3	Hypomethylated	Promoter	Upregulated	Metastasis
ENSMUSG00000023328	Ache	Hypomethylated	Promoter	Upregulated	Metastasis
ENSMUSG00000023484	Prph	Hypomethylated	Promoter	Upregulated	Metastasis
ENSMUSG00000024065	Ehd3	Hypomethylated	Promoter	Upregulated	Metastasis
ENSMUSG00000026483	Fam129a	Hypomethylated	Promoter	Upregulated	Metastasis
ENSMUSG00000027375	Mal	Hypomethylated	Promoter	Upregulated	Metastasis
ENSMUSG00000027603	Ggt7	Hypomethylated	Promoter	Upregulated	Metastasis
ENSMUSG00000027868	Tbx15	Hypomethylated	Promoter	Upregulated	Metastasis
ENSMUSG00000027955	Gask1b	Hypomethylated	Promoter	Upregulated	Metastasis
ENSMUSG00000028572	Hook1	Hypomethylated	Promoter	Upregulated	Metastasis
ENSMUSG00000028601	Echdc2	Hypomethylated	Promoter	Upregulated	Metastasis
ENSMUSG00000029126	Nsg1	Hypomethylated	Promoter	Upregulated	Metastasis
ENSMUSG00000029223	Uchl1	Hypomethylated	Promoter	Upregulated	Metastasis
ENSMUSG00000030091	Nup210	Hypomethylated	Promoter	Upregulated	Metastasis
ENSMUSG00000030826	Bcat2	Hypomethylated	Promoter	Upregulated	Metastasis
ENSMUSG00000031303	Map3k15	Hypomethylated	Promoter	Upregulated	Metastasis
ENSMUSG00000031841	Cdh13	Hypomethylated	Promoter	Upregulated	Metastasis
ENSMUSG00000032064	Dixdc1	Hypomethylated	Promoter	Upregulated	Metastasis
ENSMUSG00000032827	Ppp1r9a	Hypomethylated	Promoter	Upregulated	Metastasis
ENSMUSG00000033436	Armcx2	Hypomethylated	Promoter	Upregulated	Metastasis
ENSMUSG00000033948	Zswim5	Hypomethylated	Promoter	Upregulated	Metastasis
ENSMUSG00000037855	Zfp365	Hypomethylated	Promoter	Upregulated	Metastasis
ENSMUSG00000038765	Lmx1b	Hypomethylated	Promoter	Upregulated	Metastasis
ENSMUSG00000039470	Zdhhc2	Hypomethylated	Promoter	Upregulated	Metastasis
ENSMUSG00000040722	Scamp5	Hypomethylated	Promoter	Upregulated	Metastasis
ENSMUSG00000044707	Ccnjl	Hypomethylated	Promoter	Upregulated	Metastasis
ENSMUSG00000045007	Tubg2	Hypomethylated	Promoter	Upregulated	Metastasis
ENSMUSG00000047242	Taf9b	Hypomethylated	Promoter	Upregulated	Metastasis
ENSMUSG00000047945	Marcksl1	Hypomethylated	Promoter	Upregulated	Metastasis
ENSMUSG00000048349	Pou4f1	Hypomethylated	Promoter	Upregulated	Metastasis
ENSMUSG00000048582	Gja3	Hypomethylated	Promoter	Upregulated	Metastasis
ENSMUSG00000049422	Chchd10	Hypomethylated	Promoter	Upregulated	Metastasis
ENSMUSG00000051367	Six1	Hypomethylated	Promoter	Upregulated	Metastasis
ENSMUSG00000059895	Ptp4a3	Hypomethylated	Promoter	Upregulated	Metastasis
ENSMUSG00000060703	Cd302	Hypomethylated	Promoter	Upregulated	Metastasis
ENSMUSG00000061461	Smim20	Hypomethylated	Promoter	Upregulated	Metastasis
ENSMUSG00000062542	Syt9	Hypomethylated	Promoter	Upregulated	Metastasis
ENSMUSG00000091803	Cox16	Hypomethylated	Promoter	Upregulated	Metastasis
ENSMUSG00000095105	Edaradd	Hypomethylated	Promoter	Upregulated	Metastasis
ENSMUSG00000102748	Pcdhgb2	Hypomethylated	Promoter	Upregulated	Metastasis
ENSMUSG00000000489	Pdgfb	Hypomethylated	Gene Body	Downregulated	Metastasis
ENSMUSG00000000753	Serpinf1	Hypomethylated	Gene Body	Downregulated	Metastasis
ENSMUSG00000001870	Ltbp1	Hypomethylated	Gene Body	Downregulated	Metastasis
ENSMUSG00000003352	Cacnb3	Hypomethylated	Gene Body	Downregulated	Metastasis
ENSMUSG00000019761	Krt10	Hypomethylated	Gene Body	Downregulated	Metastasis
ENSMUSG00000020303	Stc2	Hypomethylated	Gene Body	Downregulated	Metastasis
ENSMUSG00000025324	Atp10a	Hypomethylated	Gene Body	Downregulated	Metastasis
ENSMUSG00000027985	Lef1	Hypomethylated	Gene Body	Downregulated	Metastasis
ENSMUSG00000029381	Shroom3	Hypomethylated	Gene Body	Downregulated	Metastasis
ENSMUSG00000030849	Fgfr2	Hypomethylated	Gene Body	Downregulated	Metastasis
ENSMUSG00000031596	Slc7a2	Hypomethylated	Gene Body	Downregulated	Metastasis
ENSMUSG00000033295	Ptprf	Hypomethylated	Gene Body	Downregulated	Metastasis
ENSMUSG00000035305	Ror1	Hypomethylated	Gene Body	Downregulated	Metastasis
ENSMUSG00000036611	Eepd1	Hypomethylated	Gene Body	Downregulated	Metastasis
ENSMUSG00000038473	Nos1ap	Hypomethylated	Gene Body	Downregulated	Metastasis
ENSMUSG00000039621	Prex1	Hypomethylated	Gene Body	Downregulated	Metastasis
ENSMUSG00000040118	Cacna2d1	Hypomethylated	Gene Body	Downregulated	Metastasis
ENSMUSG00000046380	Jrk	Hypomethylated	Gene Body	Downregulated	Metastasis
ENSMUSG00000053004	Hrh1	Hypomethylated	Gene Body	Downregulated	Metastasis
ENSMUSG00000055675	Kbtbd11	Hypomethylated	Gene Body	Downregulated	Metastasis
ENSMUSG00000056492	Adgrf5	Hypomethylated	Gene Body	Downregulated	Metastasis
ENSMUSG00000057132	Rpgrip1	Hypomethylated	Gene Body	Downregulated	Metastasis
ENSMUSG00000058626	Capn11	Hypomethylated	Gene Body	Downregulated	Metastasis
ENSMUSG00000061013	Mkx	Hypomethylated	Gene Body	Downregulated	Metastasis
ENSMUSG00000063506	Arhgap22	Hypomethylated	Gene Body	Downregulated	Metastasis
ENSMUSG00000066687	Zbtb16	Hypomethylated	Gene Body	Downregulated	Metastasis
ENSMUSG00000069601	Ank3	Hypomethylated	Gene Body	Downregulated	Metastasis
ENSMUSG00000070691	Runx3	Hypomethylated	Gene Body	Downregulated	Metastasis
ENSMUSG00000074415	Mir100hg	Hypomethylated	Gene Body	Downregulated	Metastasis
ENSMUSG00000027560	Dok5	Hypermethylated	Gene Body	Upregulated	Metastasis
ENSMUSG00000028931	Kcnab2	Hypermethylated	Gene Body	Upregulated	Metastasis
ENSMUSG00000032064	Dixdc1	Hypermethylated	Gene Body	Upregulated	Metastasis
ENSMUSG00000038765	Lmx1b	Hypermethylated	Gene Body	Upregulated	Metastasis
ENSMUSG00000039410	Prdm16	Hypermethylated	Gene Body	Upregulated	Metastasis
ENSMUSG00000043398	Gpr135	Hypermethylated	Gene Body	Upregulated	Metastasis
ENSMUSG00000045333	Zfp423	Hypermethylated	Gene Body	Upregulated	Metastasis
ENSMUSG00000059895	Ptp4a3	Hypermethylated	Gene Body	Upregulated	Metastasis
ENSMUSG00000102748	Pcdhgb2	Hypermethylated	Gene Body	Upregulated	Metastasis
